# Supplementary material for: Prenatal stress increases corticosterone levels in offspring by impairing placental glucocorticoid barrier function
Source: PLoS One. 2025 Jul 18;20(7):e0313705. doi: 10.1371/journal.pone.0313705 (PMC12273964; doi:10.1371/journal.pone.0313705)
Supplement: S1 File — (XLSX) [file pone.0313705.s003.xlsx]

## Sheet: Fig.1
Plasma corticosterone concentration in the PC and PS group (ng/ML)
Group	number	Day 0	Day 1	Day 7	Day 14	Day 21	Day 28
PC group	PC1	329.63	398.08	129.05	138.65	341.78	312.75
	PC2	340.2	406.1	349.4	341.4	349.4	360.95
	PC3	317.6	284.55	135.9	195.2	263.75	274.6
	PC4	298.5	261.5	65	303.3	341.85	394.25
	PC5	331.1	398.08	433.8	365.25	370.7	378.85
	PC6	329.63	402	146.6	285.63	297.1	132.6
PS group	PS1	362.15	406.1	419.3	582.55	463.4	615.35
	PS2	331.3	218.7	306.75	334.15	352.2	388.7
	PS3	354.75	379.8	345.4	394.02	442.2	420.98
	PS4	296.2	346.55	193.45	337.65	444.12	377.15
	PS5	354.75	429.21	216.3	402.7	452.9	540.1
	PS6	429.35	465.9	443.95	455.4	628.95	606.45

## Sheet: Fig.2
	Effects of PS on offspring’s body weight and plasma corticosterone
offsring		body weight(g)			plasma corticosterone (ng/ML)
Group	number	PND28	PND42		PND28	PND42
PC gruop	PC1	132.5	223.5		443.45	299.4
PC gruop	PC2	120	220		401.25	286.15
PC gruop	PC3	125.2	222.5		397.77	222.2
PC gruop	PC4	126.2	172.5		380.75	190.25
PC gruop	PC5	115.7	220.6		472.15	350.35
PC gruop	PC6	79.5	217.5		439	330.85
PC gruop	PC7	87.9	175.6		399.3	258.15
PC gruop	PC8	76.5	189.5		430.04	237.85
PC gruop	PC9	89.5	175.9		375	216.5
PC gruop	PC10	75.2	187.9		259.5	136.35
PS group	PS1	84.5	185.1		831.3	695.9
PS group	PS2	90.1	194.1		646.25	568.5
PS group	PS3	80.3	184.1		529.15	567.4
PS group	PS4	89.9	181.3		689.95	543.5
PS group	PS5	75.1	190.8		501.1	497.8
PS group	PS6	55.2	157.2		514.45	495.5
PS group	PS7	45.5	163.9		434.55	395.2
PS group	PS8	63.9	178.1		418.8	321.3
PS group	PS9	66.2	162.6		375.75	234.1
PS group	PS10	56.6	156.6		357.2	223.1

## Sheet: Fig.3
Relative mRNA expression of DNMTs
Group	Number	DNMT1	DNMT3A	DNMT3B
OPC group	1	1.25	1.05	1.11
	2	1.41	0.81	1.4
	3	2.25	0.98	1.86
	4	1.17	1.08	3.36
	5	1.26	0.91	3.55
	6	1.39	1.3	1.02
OPS group	1	1.17	0.18	0.66
	2	1.29	0.22	0.69
	3	0.9	0.63	0.63
	4	0.83	0.64	0.43
	5	0.88	0.71	0.38
	6	1.09	0.76	0.58

## Sheet: Fig.4
Fig.4A		OPC group			OPS group
		Mean	SD		Mean	SD
	FKBP5_03	0.48581	0.04491		0.56878	0.06454
	FKBP5_04	0.70965	0.04764		0.76974	0.00548
Fig.4B		OPC group			OPS group
		Mean	SD		Mean	SD
	FKBP5	0.60226	0.04147		0.65153	0.01768
Fig.4C		OPC group			OPS group
		Mean	SD	N	Mean	SD	N
	abcb1a_12	0.06196	0.01963	6	0.10436	0.03432	6
	abcb1a_13	0.17665	0.04418	6	0.23954	0.04987	6
	abcb1a_25	0.33921	0.06498	6	0.41599	0.04617	6
Fig.4D		OPC group			OPS group
		Mean	SD		Mean	SD
	Abcb1a	0.27753	0.07623		0.31207	0.02554

## Sheet: Fig.5
	Relative mRNA expression of placental GC barrier genes
	Group	Number	11β-HSD2	ABCB1	NR3C1	FKBP5
	OPC group	1	2.76	0.95	1.19	1.06
		2	0.95	0.98	0.95	1.01
		3	1.48	1.37	0.57	0.92
		4	1.82	1.53	0.58	1.01
		5	0.73	0.93	1.57	1
		6	1.41	1.02	1.36	0.99
	OPS group	1	0.57	0.87	0.39	1.2
		2	0.53	0.99	0.32	1.28
		3	0.77	1.01	0.55	1.7
		4	0.59	0.84	0.62	2.5
		5	0.71	0.7	0.75	1.97
		6	0.83	0.97	0.62	0.87
